# Supplementary material for: A new deep branch of eurasian mtDNA macrohaplogroup M reveals additional complexity regarding the settlement of Madagascar
Source: BMC Genomics. 2009 Dec 14;10:605. doi: 10.1186/1471-2164-10-605 (PMC2808327; doi:10.1186/1471-2164-10-605)
Supplement: Additional file 2 — Distribution of HVS1 polymorphisms defining haplogroup M23 within sub-Saharan African populations. The table displays the occurrence of the M23 HVS1 motif in 7,262 sub-Saharan Africans. [file 1471-2164-10-605-S2.XLS]

## Sheet: Sheet1
	Region/population	Place of origin	n	Reference	Exact match
	EAST AFRICA
	Multiple groups	East Africa	11	[28]	0
	Multiple groups	Egypte	58	[43]	0
	Sudanese	Sudan	76	[30]	0
	Nubian		80	[30]	0
	Multiple groups	Ethiopia	21	[27]	0
	Gurage		21	[27]	0
	Afar		16	[27]	0
	Amhara		120	[27]	0
	Amhara		7	[38]	0
	Oromo		33	[27]	0
	Somali		9	[49]	0
	Multiple groups		23	[45]	0
	Multiple groups		19	[2]	0
	Tigrais		53	[27]	0
	Somali	Somalia,	3	[49]	0
	Unknown group(s)	Kenya	100	[5]	0
	Kikuyu		24	[49]	0
	Turkana		37	[49]	0
	Somali		15	[49]	0
	Oromo		18	[38]	0
	Multiple groups		11	[2]	0
	Malawi	Malawi	7	[42]	0
	Hadza	Tanzania	17	[48]	0
	Hadza		49	[29]	0
	Datoga		18	[29]	0
	Iraqw		12	[29]	0
	Sukuma		21	[29]	0
	Multiple groups		48	[18]	0
	Sandawe		82	[44]	0
	Hadza		79	[44]	0
	Sukuma		11	[44]	0
	Turu		29	[44]	0
	Datoga		39	[44]	0
	Burunge		38	[44]	0
	Total East Africa		980
	SOUTHEAST AFRICA
	Multiple groups	Mozambique	109	[35]	0
	Multiple groups		307	[41]	0
	Multiple groups		22	[2]	0
	Shona	Zimbabwe	59	[7]	0
	Southeastern African Bantu	Southeastern African Bantu	24	[42]	0
	Total Southeast Africa		521
	SOUTH AFRICA
	!Xun/Kwe	South Africa	18	[44]	0
	Multiple groups	South Africa	15	[28]	0
	!Kung	Botswana	25	[48]	0
	!Kung	South Africa	43	[11]	0
	Khwe	South Africa	31	[11]	0
	Herero	Bostwana	27	[48]	0
	San	South Africa	9	[18]	0
	Multiple groups		10	[33]	0
	Multiple groups		47	[2]	0
	Total South Africa		145
	WEST AFRICA
	Multiple groups	West Africa	5	[46]	0
	Multiple groups	West Africa	92	[23]	0
	Multiple groups	West Africa	30	[28]	0
	Multiple groups	Mauritania	4	[31]	0
	Maure		64	[19]	0
	Fulani Borgor	Tchad	51	[9]	0
	Budurna		30	[9]	0
	Arab Chad		27	[9]	0
	Fali		40	[9]	0
	Hide		23	[9]	0
	Kanembu		50	[9]	0
	Kanuri		30	[9]	0
	Kotoko		55	[9]	0
	Mafa		32	[9]	0
	Masa		31	[9]	0
	Arab Shuwa		38	[9]	0
	Fulani Tcheboua		38	[9]	0
	Multiple groups		30	[2]	0
	Multiple groups	Guiné-Bissau	372	[40]	0
	Multiple groups		24	[2]	0
	Wolof	Senegal	48	[21, 31]	0
	Mandenka		121	[20, 21]	0
	Serer		23	[21]	0
	Multiple groups		50	[21]	0
	Temne	Sierra Leone	119	[26]	0
	Limba		70	[26]	0
	Loko		32	[26]	0
	Mende		56	[26]	0
	Multiple groups		101	[34]	0
	Multiple groups	Cabo Verde	325	[6]	0
	Fulbe	Benin	1	[49]	0
	Fulbe	Burkina-Faso	2	[49]	0
	Multiple groups		29	[28]	0
	Songhai	Mali	1	[49]	0
	Tuareg		1	[49]	0
	Bambara		19	[17]	0
	Malinke		61	[17]	0
	Multiple groups		124	[19]	0
	Tuareg	Niger	23	[49]	0
	Songhai		10	[49]	0
	Hausa		20	[45]	0
	Yoruba	Nigeria	33	[48, 49]	0
	Fulbe		60	[49]	0
	Hausa		20	[49]	0
	Kanuri		14	[49]	0
	Ibo		2	[25]	0
	Effik		2	[25]	0
	Total West Africa		2238
	WEST CENTRAL AFRICA
	Tupuri	Cameroon	26	[13]	0
	Tali		20	[13]	0
	Basa		46	[13] ; [14]	0
	Ewondo		52	[14]	0
	Bakaka		50	[13]	0
	Daba		20	[13]	0
	Fali		41	[13]	0
	Mandara		37	[13]	0
	Podokwo		39	[13]	0
	Fulbe		35	[13]	0
	Uldeme		28	[13]	0
	Bamileke		49	[13] ;[25]	0
	Kwondo		1	[25]	0
	Fulbe		1	[49]	0
	Baka		53	[1]	0
	Bakola		49	[1]	0
	Ngoumba		47	[1]	0
	Bakola		4	[18]	0
	Mbenzele Pygmy		57	[15]	0
	Western Pygmies		211	[39]	0
	Multiple groups		152	[39]	0
	Multiple groups	Gabon	831	[39]	0
	Western Pygmies		115	[39]	0
	Mbenzele	Central African Republic	2	[25]	0
	Biaka Pygmy		17	[48]	0
	Biaka		2	[25]	0
	Bantu		1	[25]	0
	Sanga		30	[1]	0
	Bubi	Equatorial Guinea	53	[32]	0
	Fang		11	[36]	0
	Unknown group	Sao Tome and Principe	50	[32]	0
	Angolares		31	[47]	0
	Forro		35	[47]	0
	Tongo		38	[47]	0
	Bakola	Central Africa	30	[44]	0
	Biaka		56	[39]	0
	Hutu	Rwanda	42	[7]	0
	Unknown group	Democratic Republic of Congo	3	[22, 48]	0
	Mbuti Pygmies		20	[48]	0
	Mbuti Pygmies		39	[39]	0
	Babinga		44	[1]	0
	Bateke		50	[1]	0
	Mbundu	Angola	43	[37]	0
	Bakongo		1	[37]	0
	Multiple groups		369	[12]	0
	Unknown group	Cabinda	110	[3]	0
	Total West Central Africa		3041
	MADAGASCAR - REUNION ISLAND
	Multiple groups	Reunion Island	41	[4]	0
	Malabar and Zarab		185	[16]	0
	Malagasy (central higlanders)	Madagascar	37	[25]	8
	Malagasy (central higlanders)		74	[8]	11
	Multiple groups		133	[52]	5
	Total Madagascar -Reunion Island		470
	Note. Nucleotide positions 16223, 16263, 16311 and 16519 are known to be hypervariable and consequently individuals carrying only mutations at these positions cannot be safely affiliated to haplogroup M23. Reference list are given in the in Additional file 3.
